# Supplementary material for: Enhancement of the Local CD8+ T-Cellular Immune Response to Mycobacterium tuberculosis in BCG-Primed Mice after Intranasal Administration of Influenza Vector Vaccine Carrying TB10.4 and HspX Antigens
Source: Vaccines (Basel). 2021 Nov 3;9(11):1273. doi: 10.3390/vaccines9111273 (PMC8626046; doi:10.3390/vaccines9111273)
Supplement: Supplementary file 1 [file vaccines-09-01273-s001.zip]

Archive with 1 entries (1 files):
- vaccines-1380702-supplementary.pdf
